# Supplementary material for: Analysis of the Involvement of the Isoleucine Biosynthesis Pathway in Photoheterotrophic Metabolism of Rhodospirillum rubrum
Source: Front Microbiol. 2021 Sep 21;12:731976. doi: 10.3389/fmicb.2021.731976 (PMC8490811; doi:10.3389/fmicb.2021.731976)
Supplement: Supplementary Table 1 — Area of the traces of isoleucine and arginine obtained by MRM. [file Data_Sheet_1.xlsx]

## Sheet: Succinate dark
Sample Name	Time (hours)	Replicate number	Area Ileu1	Area Arg1	Ratio Ile/Arg
Succinate dark	0	1	1.96843e+06	593685	3.31561
Succinate dark	0	2	2.24631e+06	612512	3.66738
Succinate dark	0	3	1.81896e+06	632312	2.87668
Succinate dark	0	4	1.82183e+06	655903	2.77759
Succinate dark	0	5	3.62028e+06	750369	4.82467
Succinate dark	15	1	1.39019e+07	3.45687e+06	4.02152
Succinate dark	15	2	9.48896e+06	4.33764e+06	2.18759
Succinate dark	15	3	9.45585e+06	3.11982e+06	3.0309
Succinate dark	15	4	8.83114e+06	4.42088e+06	1.9976
Succinate dark	15	5	9.9782e+06	3.1441e+06	3.17362
Succinate dark	24	1	1.60265e+07	6.9034e+06	2.32154
Succinate dark	24	2	1.4455e+07	6.39217e+06	2.26135
Succinate dark	24	3	1.6003e+07	6.21523e+06	2.5748
Succinate dark	24	4	1.53176e+07	8.14407e+06	1.88083
Succinate dark	24	5	1.1691e+07	5.09641e+06	2.29396
Succinate dark	27	1	1.89503e+07	9.19995e+06	2.05983
Succinate dark	27	2	1.33661e+07	5.89894e+06	2.26584
Succinate dark	27	3	1.19911e+07	6.48592e+06	1.84879
Succinate dark	27	4	1.30133e+07	4.47496e+06	2.90802
Succinate dark	27	5	1.10809e+07	5.10854e+06	2.1691
Succinate dark	41	1	5.48352e+07	2.07254e+07	2.64579
Succinate dark	41	2	4.61386e+07	1.39774e+07	3.30093
Succinate dark	41	3	3.46932e+07	1.10716e+07	3.13353
Succinate dark	41	4	3.22844e+07	1.06499e+07	3.03143
Succinate dark	41	5	2.45611e+07	9.84367e+06	2.49511
Succinate dark	65	1	4.1999e+07	3.77282e+07	1.1132
Succinate dark	65	2	3.5523e+07	3.59168e+07	0.989035
Succinate dark	65	3	2.60344e+07	2.98869e+07	0.871096
Succinate dark	65	4	4.41036e+07	4.15801e+07	1.06069
Succinate dark	65	5	5.22456e+07	3.68673e+07	1.41713
Succinate dark	111	1	6.4352e+06	9.92885e+06	0.648132
Succinate dark	111	2	1.16755e+07	2.52679e+07	0.46207
Succinate dark	111	3	6.15809e+06	1.87137e+07	0.329068
Succinate dark	111	4	1.17789e+07	3.01167e+07	0.391109
Succinate dark	111	5	4.86307e+06	1.47538e+07	0.329615

## Sheet: Acetate dark
Sample Name	Time (hours)	Replicate number	Area Ileu1	Area Arg1	Ratio Ile/Arg
Acetate Dark	0	1	3.61769e+06	3.41319e+06	1.05991
Acetate Dark	0	2	2.5685e+06	2.11e+06	1.2173
Acetate Dark	0	3	2.2712e+06	1.32922e+06	1.70867
Acetate Dark	0	4	3.22276e+06	1.69269e+06	1.90393
Acetate Dark	0	5	3.34397e+06	2.0721e+06	1.61381
Acetate Dark	27	1	1.17477e+06	516664	2.27376
Acetate Dark	27	2	1.65874e+06	584026	2.84019
Acetate Dark	27	3	1.21015e+06	530858	2.27962
Acetate Dark	27	4	1.06332e+06	305686	3.47846
Acetate Dark	27	5	1.05123e+06	254201	4.13542
Acetate Dark	48	1	1.17355e+07	7.22982e+06	1.62321
Acetate Dark	48	2	2.00036e+06	1.62226e+06	1.23307
Acetate Dark	48	3	1.97168e+06	2.25253e+06	0.87532
Acetate Dark	48	4	1.79595e+06	1.14867e+06	1.5635
Acetate Dark	48	5	2.30321e+06	1.90212e+06	1.21087
Acetate Dark	65	1	1.73532e+06	1.13069e+06	1.53473
Acetate Dark	65	2	2.03542e+06	1.80768e+06	1.12598
Acetate Dark	65	3	2.15459e+06	2.58602e+06	0.833168
Acetate Dark	87	1	420092	1.18313e+06	0.35507
Acetate Dark	87	2	407725	1.18432e+06	0.34427
Acetate Dark	87	3	2.17898e+06	5.00731e+06	0.43516
Acetate Dark	87	4	2.54623e+06	6.10012e+06	0.417406
Acetate Dark	87	5	9.18286e+06	1.34481e+07	0.682836
Acetate Dark	111	1	9.3415e+06	1.23095e+07	0.758886
Acetate Dark	111	2	6.65349e+06	9.35113e+06	0.711517
Acetate Dark	111	3	2.85065e+07	2.54953e+07	1.11811
Acetate Dark	111	4	2.92537e+07	2.13433e+07	1.37063
Acetate Dark	111	5	2.55698e+07	2.96808e+07	0.861493
Acetate Dark	135	1	5.07673e+07	2.72477e+07	1.86318
Acetate Dark	135	2	1.81883e+07	1.86047e+07	0.97762
Acetate Dark	135	3	3.83164e+07	3.16962e+07	1.20886
Acetate Dark	135	4	3.38964e+07	2.57525e+07	1.31624
Acetate Dark	135	5	3.21823e+07	3.58586e+07	0.897478

## Sheet: Succinate 50µmol
Sample Name	Time (hours)	Replicate number	Area Ileu1	Area Arg1	Ratio Ile/Arg
Succinate	0	1	5.88845e+06	2.1565e+06	2.73055
Succinate	0	2	7.43979e+06	2.75909e+06	2.69646
Succinate	0	3	6.904e+06	2.50552e+06	2.75551
Succinate	0	4	4.33775e+06	1.51223e+06	2.86845
Succinate	0	5	6.75309e+06	2.51008e+06	2.69039
Succinate	22	1	7.9242e+06	3.325e+06	2.38322
Succinate	22	2	1.74922e+07	1.41691e+07	1.23454
Succinate	22	3	1.16634e+07	4.7868e+06	2.43658
Succinate	22	4	1.11085e+07	9.5203e+06	1.16682
Succinate	22	5	9.83404e+06	5.50528e+06	1.78629
Succinate	29	1	9.55407e+06	4.90226e+06	1.94891
Succinate	29	2	1.4955e+07	3.08828e+06	4.84251
Succinate	29	3	1.20984e+07	3.82497e+06	3.16301
Succinate	29	4	1.07898e+07	3.07823e+06	3.50518
Succinate	29	5	6.17492e+06	1.55094e+06	3.98141
Succinate	44	1	1.78523e+07	1.29993e+07	1.37333
Succinate	44	2	1.77688e+07	3.45628e+06	5.14102
Succinate	44	3	1.53028e+07	3.30463e+06	4.63071
Succinate	44	4	2.52757e+07	3.71155e+06	6.81
Succinate	44	5	1.11873e+07	2.80582e+06	3.98718
Succinate	51	1	4.68398e+07	9.48292e+06	4.93939
Succinate	51	2	4.80752e+07	1.54197e+07	3.11778
Succinate	51	3	4.15148e+07	8.85389e+06	4.68888
Succinate	51	4	4.31473e+07	9.76428e+06	4.41889
Succinate	51	5	3.21825e+07	1.15919e+07	2.77629
Succinate	70	1	4.00572e+07	1.81437e+07	2.20778
Succinate	70	2	4.16522e+07	1.63117e+07	2.55351
Succinate	70	3	4.64833e+07	1.65812e+07	2.80338
Succinate	70	4	4.14819e+07	1.4089e+07	2.94427
Succinate	70	5	4.13506e+07	1.26145e+07	3.27802
Succinate	94	1	3.13068e+07	1.33692e+07	2.34172
Succinate	94	2	4.61285e+07	2.06998e+07	2.22845
Succinate	94	3	3.60123e+07	2.08229e+07	1.72946
Succinate	94	4	3.05881e+07	1.74007e+07	1.75787
Succinate	94	5	4.88828e+07	1.28122e+07	3.81534

## Sheet: Acetate 50mM
Sample Name	Time (hours)	Replicate number	Area Ileu1	Area Arg1	Ratio Ile/Arg
Ace50mM	0	1	3.85289e+06	1.23969e+06	3.10795
Ace50mM	0	2	4.08711e+06	1.30741e+06	3.12611
Ace50mM	0	3	5.57183e+06	1.32352e+06	4.20985
Ace50mM	0	4	4.94638e+06	1.29978e+06	3.80556
Ace50mM	0	5	9.24882e+06	1.99177e+06	4.64352
Ace50mM	16	1	6.6003e+06	1.14682e+06	5.75532
Ace50mM	16	2	3.31651e+06	1.04095e+06	3.18604
Ace50mM	16	3	3.03737e+06	1.11916e+06	2.71397
Ace50mM	16	4	5.24074e+06	1.05221e+06	4.9807
Ace50mM	16	5	3.87272e+06	1.17041e+06	3.30885
Ace50mM	23	1	4.90073e+06	2.77903e+06	1.76346
Ace50mM	23	2	5.36733e+06	2.23276e+06	2.4039
Ace50mM	23	3	3.86469e+06	2.23562e+06	1.72869
Ace50mM	23	4	4.91762e+06	1.93581e+06	2.54034
Ace50mM	23	5	6.44533e+06	2.23506e+06	2.88373
Ace50mM	40	1	7.72186e+06	6.46048e+06	1.19525
Ace50mM	40	2	1.01177e+07	7.85257e+06	1.28846
Ace50mM	40	3	9.93627e+06	8.58454e+06	1.15746
Ace50mM	40	4	1.07197e+07	8.1381e+06	1.31723
Ace50mM	40	5	1.09589e+07	6.78254e+06	1.61576
Ace50mM	47	1	1.24053e+07	7.88763e+06	1.57275
Ace50mM	47	2	1.05326e+07	9.21302e+06	1.14323
Ace50mM	47	3	1.52225e+07	9.25122e+06	1.64546
Ace50mM	47	4	8.99231e+06	7.90581e+06	1.13743
Ace50mM	47	5	9.29328e+06	6.73095e+06	1.38068
Ace50mM	62	1	5.66503e+07	1.24834e+07	4.53805
Ace50mM	62	2	5.65638e+07	1.49786e+07	3.77632
Ace50mM	62	3	3.3848e+07	1.38821e+07	2.43825
Ace50mM	62	4	2.52714e+07	1.27561e+07	1.98113
Ace50mM	62	5	1.65477e+07	1.03984e+07	1.59136
Ace50mM	88	1	5.0986e+07	1.55134e+07	3.28658
Ace50mM	88	2	4.90295e+07	1.61752e+07	3.03115
Ace50mM	88	3	6.15985e+07	3.00769e+07	2.04804
Ace50mM	88	4	6.17627e+07	2.17646e+07	2.83777
Ace50mM	88	5	5.40715e+07	2.35565e+07	2.2954

## Sheet: AceWT 50µmol
Sample name	Time (hours	Replicate Number	Area Ileu1	Area Arg1	Ratio Ile/Arg
WTAce	0	1	3.25704e+06	4.13358e+06	0.787947
WTAce	0	2	1.5434e+06	2.95818e+06	0.521741
WTAce	0	3	5.11788e+06	4.36549e+06	1.17235
WTAce	0	4	2.0233e+06	2.9719e+06	0.68081
WTAce	0	5	1.64061e+06	2.13088e+06	0.769919
WTAce	120	1	3.03141e+06	1.73395e+06	1.74826
WTAce	120	2	3.47508e+06	1.17863e+06	2.9484
WTAce	120	3	3.48052e+06	1.52242e+06	2.28618
WTAce	120	4	3.06491e+06	1.38772e+06	2.2086
WTAce	120	5	3.88032e+06	1.33613e+06	2.90415
WTAce	144	1	3.03167e+06	1.85802e+06	1.63166
WTAce	144	2	5.42601e+06	3.09749e+06	1.75175
WTAce	144	3	6.196e+06	2.60425e+06	2.37919
WTAce	144	4	3.3677e+06	1.52829e+06	2.20357
WTAce	144	5	1.83119e+07	6.71759e+06	2.72596
WTAce	151	1	4.33741e+06	3.21468e+06	1.34925
WTAce	151	2	6.07257e+06	2.49208e+06	2.43675
WTAce	151	3	6.57279e+06	3.46064e+06	1.8993
WTAce	151	4	1.22313e+07	1.34346e+06	9.10435
WTAce	151	5	9.40054e+06	2.84493e+06	3.30432
WTAce	168	1	3.99333e+06	3.51955e+06	1.13461
WTAce	168	2	7.75458e+06	7.37734e+06	1.05113
WTAce	168	3	1.5312e+07	6.65623e+06	2.3004
WTAce	168	4	5.0478e+06	4.3078e+06	1.17178
WTAce	168	5	7.30092e+06	4.21933e+06	1.73035
WTAce	175	1	5.5349e+06	2.6511e+06	2.08777
WTAce	175	2	1.05445e+07	3.53793e+06	2.9804
WTAce	175	3	1.18126e+07	5.97206e+06	1.97798
WTAce	175	4	4.05612e+06	1.39857e+06	2.90019
WTAce	175	5	9.74387e+06	5.02867e+06	1.93766
WTAce	192	1	7.19371e+06	4.49626e+06	1.59993
WTAce	192	2	8.54196e+06	3.55325e+06	2.40399
WTAce	192	3	8.78378e+06	3.67838e+06	2.38795
WTAce	192	4	6.9605e+06	2.14383e+06	3.24675
WTAce	192	5	5.8989e+06	2.2094e+06	2.66991
WTAce	199	2	4.87322e+07	9.85495e+06	4.94495
WTAce	199	3	1.14195e+07	3.99042e+06	2.86173
WTAce	199	4	6.80362e+06	2.21463e+06	3.07212
WTAce	199	5	9.96069e+06	4.64285e+06	2.14538
WTAce	199	6	1.20961e+07	5.47476e+06	2.20943

## Sheet: AceWTLS
Sample name	Time (hours)	Replicate number	Area Ileu1	Area Arg1	Ratio Ile/Arg
WTAceLS	0	1	3.90244e+06	6.55483e+06	0.595353
WTAceLS	0	2	3.36595e+06	5.15475e+06	0.652979
WTAceLS	0	3	738169	1.00945e+06	0.731255
WTAceLS	0	4	1.29715e+06	1.07841e+06	1.20283
WTAceLS	0	5	1.27489e+06	975074	1.30748
WTAceLS	113	1	4.9896e+06	2.07406e+06	2.40571
WTAceLS	113	2	3.78213e+06	1.60974e+06	2.34953
WTAceLS	113	3	8.82797e+06	4.67218e+06	1.88948
WTAceLS	113	4	6.56812e+06	7.96469e+06	0.824654
WTAceLS	113	5	4.11578e+06	784108	5.24899
WTAceLS	120	1	3.63476e+06	4.62042e+06	0.786675
WTAceLS	120	2	3.10371e+06	1.95783e+06	1.58528
WTAceLS	120	3	7.52291e+06	6.40561e+06	1.17443
WTAceLS	120	4	1.05244e+07	6.75031e+06	1.55911
WTAceLS	120	5	6.99138e+06	3.65802e+06	1.91125
WTAceLS	137	1	1.08217e+07	2.91047e+06	3.71821
WTAceLS	137	2	2.74479e+07	7.95787e+06	3.44916
WTAceLS	137	3	2.64403e+07	1.08521e+07	2.43641
WTAceLS	137	4	3.31892e+07	5.9866e+06	5.5439
WTAceLS	137	5	2.74691e+07	5.49944e+06	4.99489
WTAceLS	144	1	1.02501e+07	5.73425e+06	1.78753
WTAceLS	144	2	1.59756e+07	4.73321e+06	3.37522
WTAceLS	144	3	2.35e+07	8.41836e+06	2.79151
WTAceLS	144	4	1.8626e+07	6.40826e+06	2.90657
WTAceLS	144	5	1.72119e+07	2.33197e+06	7.38085
WTAceLS	161	1	2.75446e+07	1.03776e+07	2.65424
WTAceLS	161	2	3.31452e+07	7.69572e+06	4.30696
WTAceLS	161	3	1.64299e+08	1.5072e+07	10.9009
WTAceLS	161	4	7.32441e+07	1.74392e+07	4.19996
WTAceLS	161	5	1.61989e+08	1.67257e+07	9.68506
WTAceLS	168	1	4.28536e+07	9.1473e+06	4.68484
WTAceLS	168	2	3.87468e+07	9.25171e+06	4.18807
WTAceLS	168	3	6.7265e+06	7.48993e+06	0.898074
WTAceLS	168	4	1.34144e+08	1.21341e+07	11.0551
WTAceLS	168	5	1.74424e+08	1.49709e+07	11.6508
WTAceLS	185	1	1.06195e+08	6.00118e+06	17.6957
WTAceLS	185	2	1.39044e+08	6.93232e+06	20.0573
WTAceLS	185	3	6.58453e+07	7.59548e+06	8.66902
WTAceLS	185	4	7.40772e+07	1.60447e+07	4.61692
WTAceLS	185	5	9.50566e+07	7.71519e+06	12.3207

## Sheet: AceComp 50µmol
Sample name	Time (hours)	Replicate number	Area Ileu1	Area Arg1	Ratio Ile/Arg
ac Comp	0	1	4.71545e+06	678827	6.94647
ac Comp	0	2	4.02815e+07	5.8214e+06	6.91955
ac Comp	0	3	4.25235e+06	828031	5.1355
ac Comp	0	4	1.83889e+06	1.97203e+06	0.932485
ac Comp	0	5	4.55582e+06	1.35916e+06	3.35193
ac Comp	22	1	1.2557e+06	795432	1.57864
ac Comp	22	2	923726	938303	0.984465
ac Comp	22	3	1.13676e+06	285718	3.97861
ac Comp	22	4	978408	448227	2.18284
ac Comp	22	5	2.79615e+06	603523	4.63304
ac Comp	41	1	9.40489e+06	2.86641e+06	3.28107
ac Comp	41	2	5.30111e+06	959958	5.52223
ac Comp	41	3	8.74543e+06	902819	9.6868
ac Comp	41	4	5.28109e+06	790905	6.67728
ac Comp	41	5	987059	298906	3.30224
ac Comp	48	1	8.34966e+06	2.85956e+06	2.91991
ac Comp	48	2	4.42802e+06	1.34237e+06	3.29866
ac Comp	48	3	3.77021e+06	1.57356e+06	2.39598
ac Comp	48	4	4.02868e+06	2.68115e+06	1.5026
ac Comp	48	5	4.92556e+06	2.52462e+06	1.95101
ac Comp	65	1	3.27879e+07	4.5663e+06	7.18041
ac Comp	65	2	8.80301e+06	3.07717e+06	2.86075
ac Comp	65	3	8.47745e+06	2.94748e+06	2.87617
ac Comp	65	4	2.16937e+07	3.74713e+06	5.78942
ac Comp	65	5	5.34722e+07	5.45692e+06	9.79898
ac Comp	72	1	4.67255e+07	8.84896e+06	5.28034
ac Comp	72	2	1.18686e+07	3.16473e+06	3.75027
ac Comp	72	3	1.06892e+07	2.74335e+06	3.89641
ac Comp	72	4	4.48228e+07	1.09651e+07	4.08775
ac Comp	72	5	5.57773e+07	1.10957e+07	5.02692
ac Comp	139	1	3.17867e+07	22634883	1.40432
ac Comp	139	2	2.40291e+07	1.78465e+07	1.34644
ac Comp	139	4	2.2747e+07	1.70374e+07	1.33512
ac Comp	139	5	2.89964e+07	2.60679e+07	1.11234

## Sheet: AceComp LS
Sample name	Time (hours)	Replicate number	Area Ileu1	Area Arg1	Ratio Ile/Arg
ac Comp LS	0	1	5.39032e+06	939955	5.73466
ac Comp LS	0	2	5.331e+06	2.04345e+06	2.60883
ac Comp LS	0	3	4.75711e+06	1.12344e+06	4.2344
ac Comp LS	0	4	4.01089e+06	3.7453e+06	1.07091
ac Comp LS	0	5	7.08003e+06	2.20825e+06	3.20616
ac Comp LS	22	1	1.4697e+07	2.84046e+06	5.17416
ac Comp LS	22	2	3.66234e+06	1.00064e+06	3.66
ac Comp LS	22	3	3.51856e+06	2.03895e+06	1.72567
ac Comp LS	22	4	2.76943e+06	1.00553e+06	2.75419
ac Comp LS	22	5	1.82977e+06	360908	5.06991
ac Comp LS	29	1	2.46637e+06	481572	5.12149
ac Comp LS	29	2	1.88431e+06	543385	3.46773
ac Comp LS	29	3	2.95745e+06	1.56492e+06	1.88983
ac Comp LS	29	4	2.26312e+06	1.88395e+06	1.20126
ac Comp LS	29	5	2.54154e+06	2.3463e+06	1.08321
ac Comp LS	47	1	8.77453e+06	8.64877e+06	1.01454
ac Comp LS	47	2	6.87635e+06	1.30983e+06	5.24979
ac Comp LS	47	3	1.40238e+07	1.06628e+07	1.31521
ac Comp LS	47	4	1.40634e+07	6.15264e+06	2.28575
ac Comp LS	47	5	1.38869e+07	9.37002e+06	1.48206
ac Comp LS	70	1	4.00607e+06	4.31365e+06	0.928697
ac Comp LS	70	2	2.76383e+06	3.97109e+06	0.695988
ac Comp LS	70	3	6.91399e+07	2.19874e+07	3.14452
ac Comp LS	70	4	2.79532e+07	1.67538e+07	1.66847
ac Comp LS	78	1	2.55003e+06	2.06863e+06	1.23271
ac Comp LS	78	2	2.00009e+06	4.02643e+06	0.496739
ac Comp LS	78	3	837521	1.04807e+06	0.799108
ac Comp LS	78	4	7.5162e+06	1.05701e+07	0.711082
ac Comp LS	78	5	2.34462e+06	6.08031e+06	0.38561
ac Comp LS	93	1	2.69854e+06	6.01995e+06	0.448266
ac Comp LS	93	3	7.13924e+07	1.5858e+07	4.50197
ac Comp LS	93	4	1.88856e+07	1.97268e+07	0.957353
ac Comp LS	93	5	2.66417e+07	1.78982e+07	1.48852
